# Supplementary material for: Social Disparities in Outpatient and Inpatient Management of Pediatric Supracondylar Humerus Fractures
Source: J Clin Med. 2022 Aug 5;11(15):4573. doi: 10.3390/jcm11154573 (PMC9369519; doi:10.3390/jcm11154573)
Supplement: Supplementary file 1 [file jcm-11-04573-s001.zip]

Archive with 1 entries (1 files):
- jcm-1823489-supplementary.pdf
